# Supplementary material for: 5′ DREDGE: Direct Repeat-Enabled Downregulation of Gene Expression via the 5′ UTR of Target Genes
Source: Cells. 2025 Jun 8;14(12):866. doi: 10.3390/cells14120866 (PMC12191184; doi:10.3390/cells14120866)
Supplement: Supplementary file 1 [file cells-14-00866-s001.zip]

Archive with 1 entries (1 files):
- cells-3635897-supplementary.pdf
